# Supplementary material for: Comparison between Two-Dimensional and Point Shear Wave Elastography Techniques in Evaluating Liver Fibrosis Using Histological Staging as the Reference Standard: A Prospective Pilot Study
Source: Diagnostics (Basel). 2023 May 7;13(9):1646. doi: 10.3390/diagnostics13091646 (PMC10178401; doi:10.3390/diagnostics13091646)
Supplement: Supplementary file 1 [file diagnostics-13-01646-s001.zip]

Archive with 1 entries (1 files):
- diagnostics-2347915-supplementary.pdf
